# Supplementary material for: Daisaikoto improves fatty liver and obesity in melanocortin-4 receptor gene-deficient mice via the activation of brown adipose tissue
Source: Sci Rep. 2022 Jun 16;12:10105. doi: 10.1038/s41598-022-14371-y (PMC9203505; doi:10.1038/s41598-022-14371-y)
Supplement: Supplementary file 3 — Supplementary Table 1. [file 41598_2022_14371_MOESM3_ESM.xlsx]

## Sheet: Supplemental Table 1
Supplemental Table 1. The list of evaluated metabolites and results by liver metabolome analysis.
Group	Sample Number	OEA_LCMS	PGD2_LCMS	8-iso-15-keto-PGF2a_LCMS	11-HDoHE_LCMS	8-iso-PGF2a_LCMS	Lyso-PAF_LCMS	Proline_GCMS	9-KODE_LCMS	PGF2a_LCMS	13,14-dihydro-15-keto-tetranor-PGE2_LCMS	7-HDoHE_LCMS	4-HDoHE_LCMS	13-KODE_LCMS	13,14-dihydro-15-keto-PGF2a_LCMS	Alanine_GCMS	20-HDoHE_LCMS	6-keto-PGF1a_LCMS	EPA_LCMS	Leucine_GCMS	14-HDoHE_LCMS	Isoleucine_GCMS	2-Aminobutyric acid_GCMS	Succinic acid_GCMS	Valine_GCMS	15-HETE_LCMS	TXB2_LCMS	15-HETrE_LCMS	Methionine_GCMS	4-Hydroxyphenyllactic acid_GCMS	5,15-DiHETE_LCMS	Serine_GCMS	Threonine_GCMS	Aspartic acid_GCMS	LTB4_LCMS	14,15-LTC4_LCMS	Decanoic acid_GCMS	10-HDoHE_LCMS	12-HETE_LCMS	3-Hydroxyisovaleric acid_GCMS	Glyceric acid_GCMS	Lactic acid_GCMS	15-HEPE_LCMS	18-HETE_LCMS	8,15-DiHETE_LCMS	Phenylalanine_GCMS	2-Hydroxyglutaric acid_GCMS	13-HDoHE_LCMS	11-HETE_LCMS
DSK	DSK-1	1.09116	0.0602211	0.000973	0.116489	0.00542313	411.896	0.0306653	0.0479157	0.106027	0.207972	0.0749782	0.0945858	0.0561491	0.0555315	0.411444	0.0367184	0.384511	3.36136	0.154667	0.219493	0.357325	0.00394195	0.235835	0.0480615	0.118776	0.087844	0.607701	0.00615198	0.00958966	0.00191289	0.242787	0.119708	0.613875	0.00855753	0.00849504	0.0176316	0.0535077	2.25933	0.00855346	0.0535145	0.913084	0.00760336	0.0236597	0.00228647	0.189899	0.00748842	0.0662636	0.418662
DSK	DSK-2	1.20831	0.0160881	0.000176	0.174805	0.00290598	367.782	0.0274671	0.132208	0.016692	0.0622084	0.139785	0.197418	0.127251	0.0250421	0.298	0.0668719	0.0220707	6.39306	0.14641	0.188859	0.32122	0.00368022	0.193574	0.0438255	0.11824	0.0292764	0.897643	0.00587416	0.00646557	0.00327311	0.372047	0.127976	0.601699	0.00689811	0.018748	0.0160167	0.0942788	0.544186	0.00764543	0.0537446	0.522622	0.0044836	0.0337685	0.0066508	0.181632	0.00693275	0.0826047	0.350206
DSK	DSK-3	2.54437	0.012431	0.000323	0.193555	0.00122465	431.141	0.0241276	0.0297117	0.0184977	0.0638939	0.148735	0.165954	0.0445054	0.00413713	0.350992	0.0465088	0.0193307	3.50557	0.119866	0.15342	0.274711	0.00361973	0.274166	0.039557	0.0991497	0.0146812	1.16466	0.00461755	0.00637375	0.00124107	0.317744	0.112916	0.611906	0.00556366	0.0166903	0.0163296	0.0803848	0.457157	0.0087283	0.0514729	0.620213	0.00453646	0.0257245	0.0035386	0.154417	0.0110043	0.0649107	0.284881
HFD	HFD-1	0.753435	0.0263007	0.000517	0.473426	0.000786	450.786	0.0259766	0.378862	0.0223471	0.00382515	0.279933	0.365495	0.407701	0.00188728	0.428386	0.119026	0.0213346	5.85605	0.11712	0.699223	0.244077	0.00205702	0.10765	0.0354312	0.205768	0.0228888	1.4405	0.00511584	0.011069	0.00239919	0.241991	0.115211	0.519686	0.0117809	0.0206597	0.0169601	0.144319	1.36391	0.00827987	0.0543344	0.7933	0.0142582	0.0255987	0.00530341	0.14899	0.0242279	0.160776	0.473651
HFD	HFD-2	0.917698	0.0206347	0.000676	0.101039	0.00170861	580.856	0.0230245	0.0890138	0.0322323	0.00661174	0.0995875	0.167236	0.0857746	0.00134472	0.435298	0.0670419	0.032718	5.5819	0.0961659	0.273655	0.213728	0.00196392	0.279015	0.0321003	0.112309	0.0351298	0.551617	0.00386064	0.00702657	0.00249271	0.20437	0.102795	0.699483	0.00326026	0.0119556	0.0149104	0.0770588	0.753905	0.00788156	0.0490671	0.645046	0.014851	0.0347115	0.00193249	0.127097	0.0234713	0.073978	0.376351
HFD	HFD-3	0.903531	0.0130821	0.000864	0.145969	0.00132785	601.204	0.0282108	0.0729683	0.0223336	0.0174741	0.147518	0.282234	0.0851475	0.00894966	0.375113	0.129126	0.0189648	7.59658	0.115968	0.246782	0.278687	0.00199709	0.237266	0.0383363	0.133193	0.0170271	0.740778	0.00378091	0.00999735	0.00295174	0.231006	0.103444	0.407882	0.00636458	0.0119337	0.0160184	0.104047	0.438803	0.0076604	0.051035	0.668193	0.0129741	0.0256088	0.00441024	0.140665	0.0241484	0.127649	0.376529
SD	SD-1	21.0649	1.71477	1.05561	154.102	0.348935	2385.93	0.865518	21.4416	2.29661	0.0285274	118.226	95.2834	14.0992	0.985347	2.65207	39.9261	3.86186	459.837	4.33275	23.2525	6.25349	0.0217793	0.0378697	1.17812	60.6628	1.37249	231.33	0.269657	0.000673	2.4652	6.5189	3.52247	5.82924	2.9574	0.21307	0.0191011	28.515	59.5782	0.0235519	0.168013	0.953645	3.31408	0.118862	2.80762	5.05762	0.0050906	44.22	123.857
SD	SD-2	17.4104	0.917701	0.471969	80.7198	0.159086	2407.12	1.00928	16.7852	0.936476	0.00744033	67.0609	43.6115	9.22781	0.604148	2.62666	28.2844	1.56559	614.895	4.24391	14.5429	6.3097	0.0157539	0.196696	1.1557	40.0215	0.822944	107.436	0.293563	0.000975	1.73355	6.4217	3.56167	5.50598	2.35861	0.748479	0.0174248	18.4644	41.3927	0.014263	0.150061	1.08203	2.60989	0.0687133	2.89319	4.98538	0.0038609	25.4967	76.8805
SD	SD-3	18.1006	0.150892	0.0925014	23.3851	0.048673	2633.39	0.997294	3.7456	0.73334	0.00592878	22.6158	10.1153	2.27802	0.134648	2.74196	9.09122	1.58886	792.386	4.14626	5.84297	6.15082	0.0186922	0.221116	1.14289	10.0653	0.38395	31.2735	0.296623	0.00306522	0.313111	6.37056	3.5609	5.5867	0.472133	0.609478	0.0161894	6.56586	13.7597	0.016187	0.166871	1.36567	0.805128	0.0565914	0.601891	4.94708	0.0167101	8.88537	23.7078
[truncated: 170 more columns]
